# Supplementary material for: Modeling protein quaternary structure of homo- and hetero-oligomers beyond binary interactions by homology
Source: Sci Rep. 2017 Sep 5;7:10480. doi: 10.1038/s41598-017-09654-8 (PMC5585393; doi:10.1038/s41598-017-09654-8)
Supplement: Supplementary file 2 — Dataset [file 41598_2017_9654_MOESM2_ESM.csv]

##################################################################################
# The set of homo-oligomers is derived from the PiQSi database. We culled the set
# of PiQSi assemblies marked as correct using PISCES on a 25% sequence identity
# basis including only X-ray structures with at least 2.5 Angstrom resolution and
# 0.3 Rfactor having between 40 and 10000 residues. We visually inspected entries
# with multiple assemblies to select those which are described in the respective
# paper. The set of hetero-oligomers is derived starting from the complete list of
# PDB entries annotated as hetero-complexes. As initial filter we removed
# complexes which are marked as hetero-oligomers because of their interaction with
# antibodies or short peptides (below 20 amino acids). We filtered out complexes
# with an average per interaction BSA below 250 squared Angstrom and having
# unconnected components. We culled the set in order to get high quality
# representatives of unique interactions (with a resolution of at least 3.0
# Angstrom). To reduce the redundancy we clustered the subunits sequences by a 30%
# sequence identity threshold using CD-HIT and we grouped complexes whose chains
# belonged to the same set of clusters. We kept only the most inclusive assemblies
# (i.e. sub-complexes were discarded). Finally	we structurally clustered the
# complexes using CATH domains annotation retaining only those which had a unique
# set of domains at the topological level. Again	we visually inspected entries
# with multiple assemblies.
#
# PDB_ID: the PDB id of the entry
# assembly_ID: the id of the assembly used to generate the biological
# assembly (i.e. the _pdbx_struct_assembly.id field in the
# MMCIF file)
# oligomeric_state: whether the entry belongs to the homo or heteromeric class
# stoichiometry: number of subunits in the biological assembly	identical
# chains are grouped toghether (e.g. 2-2 for hemoglobin)
##################################################################################
PDB_ID	assembly_ID	oligomeric_state	stoichiometry
1rwz	1	homo	3
1wmz	1	homo	2
1sjw	1	homo	4
1i24	1	homo	2
1hyh	1	homo	4
1g6o	1	homo	6
1k0i	2	homo	2
1e20	1	homo	3
1l3i	1	homo	4
1q6o	1	homo	2
1byf	1	homo	2
1jye	2	homo	2
1j2r	1	homo	4
1rpy	1	homo	2
1lko	1	homo	2
1p5f	1	homo	2
1on3	1	homo	6
1te0	1	homo	3
1uby	1	homo	2
1e4m	1	homo	2
1d7u	1	homo	4
1fux	1	homo	2
1e7n	1	homo	2
1lq9	1	homo	2
1fg6	1	homo	2
1fg7	1	homo	2
1n7f	1	homo	2
1ehi	1	homo	2
1o7z	1	homo	2
1nn5	1	homo	2
1jub	1	homo	2
1czy	1	homo	3
1kcm	1	homo	2
1v2z	1	homo	2
1qhx	1	homo	4
1f9a	1	homo	6
1ars	1	homo	2
1cs1	1	homo	4
1esj	1	homo	3
1fsg	1	homo	4
1a98	1	homo	4
1hnj	1	homo	2
1f2v	1	homo	2
1dap	1	homo	2
1ezw	1	homo	4
1gut	1	homo	6
1b78	1	homo	2
1gk4	1	homo	2
3lyn	1	homo	2
1u1i	1	homo	4
1pjh	1	homo	6
1pn9	1	homo	2
1u0k	1	homo	2
1ns5	1	homo	2
1gu7	1	homo	2
1gkm	1	homo	4
1k51	1	homo	2
1e58	1	homo	2
1nsj	1	homo	2
1eaj	1	homo	2
1lc5	1	homo	2
1t3c	1	homo	2
1b8z	1	homo	2
1fc4	1	homo	2
1sqe	1	homo	2
1elu	1	homo	2
1i52	1	homo	2
1dm5	1	homo	6
1i58	1	homo	2
1pv8	1	homo	6
1bro	1	homo	3
1ssq	1	homo	6
3vub	1	homo	2
1vc1	1	homo	2
1oke	1	homo	2
2ayl	1	homo	2
1gg1	1	homo	4
1q4u	1	homo	4
1r6l	1	homo	6
1alv	1	homo	2
1oh0	1	homo	2
1ujn	1	homo	2
3gcb	1	homo	6
1j8u	1	homo	2
1nvt	1	homo	2
1vj0	1	homo	4
1vfj	1	homo	3
1e0t	1	homo	4
1a3c	1	homo	2
1ggx	1	homo	4
1b25	1	homo	4
1oah	1	homo	2
1lom	1	homo	2
1oaa	1	homo	2
1qyc	1	homo	2
1fxo	1	homo	4
1eeq	1	homo	2
1sjy	1	homo	2
1kic	1	homo	2
1mr7	1	homo	3
1d3v	1	homo	3
1jph	1	homo	2
1xva	1	homo	4
1li4	1	homo	4
1prx	1	homo	2
2f01	1	homo	4
1f8m	1	homo	4
1jm6	1	homo	2
1otf	1	homo	6
1oth	1	homo	3
1uqt	1	homo	2
1f1u	1	homo	4
1zpd	1	homo	4
1n8k	1	homo	2
1k4f	1	homo	2
1f89	1	homo	2
3pnp	1	homo	3
1qi9	1	homo	2
1upa	1	homo	4
1llf	1	homo	2
1gqi	1	homo	2
1uq5	1	homo	2
1hzd	1	homo	6
1rmr	1	homo	2
1b6t	1	homo	6
3sdh	1	homo	2
1h65	1	homo	2
3daa	1	homo	2
1jsg	1	homo	2
1oas	1	homo	2
1puc	1	homo	2
1t2d	1	homo	4
1unk	1	homo	4
1pfk	1	homo	4
1ah6	1	homo	2
1bd3	1	homo	4
1gd1	1	homo	4
1h6d	1	homo	4
2dts	1	homo	2
1guy	1	homo	4
1uuy	1	homo	3
1x1z	1	homo	2
3grs	1	homo	2
1m3k	1	homo	4
2i4j	1	homo	2
1j4a	1	homo	2
1i2k	1	homo	2
2nac	1	homo	2
1qu9	1	homo	3
1c1l	1	homo	2
1l0w	1	homo	2
1s5n	1	homo	4
1vjo	1	homo	2
1ida	1	homo	2
1t5h	1	homo	2
1lbv	1	homo	2
1zmt	1	homo	4
1ivy	1	homo	2
1u1z	1	homo	6
1e1z	1	homo	2
1qj4	1	homo	2
1pym	1	homo	4
1rqi	1	homo	2
1d2f	1	homo	2
1k38	1	homo	2
1d2n	1	homo	6
1f44	1	homo	3
1kjq	1	homo	2
1f41	1	homo	4
1vim	1	homo	4
1h5u	1	homo	2
1yjs	1	homo	2
1cxq	1	homo	2
1ix9	1	homo	2
1g2i	1	homo	6
1n2a	1	homo	2
1k3y	1	homo	2
1o54	1	homo	4
1psr	1	homo	2
1fp2	1	homo	2
1e87	1	homo	2
1e85	1	homo	2
1lhp	1	homo	2
1cjx	1	homo	4
1uyr	1	homo	2
1m7y	1	homo	2
1ec7	1	homo	4
1uk8	1	homo	2
1kso	1	homo	2
1l7a	1	homo	6
1ksi	1	homo	2
1lam	1	homo	6
1q5x	1	homo	3
1dqp	1	homo	2
1dqa	1	homo	4
1t1d	1	homo	4
1rg9	1	homo	4
1yxc	1	homo	4
1nuu	1	homo	4
1gr3	1	homo	3
1gr0	1	homo	4
1cuk	1	homo	4
1g8l	1	homo	2
1hbz	1	homo	4
1f74	1	homo	4
1o89	1	homo	2
1d1g	1	homo	2
1tqj	1	homo	6
1ii5	1	homo	2
1k0d	1	homo	2
1xpc	1	homo	2
1ex0	1	homo	2
1sg0	1	homo	2
1mqi	1	homo	2
1py9	1	homo	2
1qvz	1	homo	2
1o8u	1	homo	6
1qvc	1	homo	4
1nls	1	homo	4
1k7w	1	homo	4
1lua	1	homo	3
1dcf	1	homo	2
1nlf	1	homo	6
1n55	1	homo	2
1k04	1	homo	2
1exs	1	homo	2
1dci	1	homo	6
1q6z	1	homo	4
1u94	1	homo	6
1byi	1	homo	2
1dto	1	homo	2
1bk5	1	homo	2
1rkx	1	homo	4
1t4b	1	homo	2
1r9d	1	homo	2
1udv	1	homo	2
2bwv	1	homo	4
2dgc	1	homo	2
1fs5	1	homo	6
1rkd	1	homo	2
2tnf	1	homo	3
1eg5	1	homo	2
1zk4	1	homo	4
1jys	1	homo	2
1b5p	1	homo	2
2cfg	1	homo	2
1mww	1	homo	3
1bkp	1	homo	2
1rk4	1	homo	2
2bw4	1	homo	3
1iw8	1	homo	6
1q8f	1	homo	4
1pk8	1	homo	4
1vls	1	homo	2
1lo7	1	homo	4
1qkk	1	homo	2
1fa2	1	homo	4
2oz9	1	homo	2
1qks	1	homo	2
1g3m	1	homo	2
1kol	1	homo	4
1euh	1	homo	4
1n1b	1	homo	2
2c0r	1	homo	2
1b8p	1	homo	2
1dik	1	homo	2
1j98	1	homo	2
1nf9	1	homo	2
1tzf	1	homo	6
2ez9	1	homo	4
2gdv	1	homo	2
1au7	1	homo	2
1qre	1	homo	3
1ldf	1	homo	4
1tk9	1	homo	4
1i86	1	homo	2
1m0l	1	homo	3
1i3d	1	homo	4
1ual	1	homo	2
1cr1	1	homo	6
1b0x	1	homo	2
1nxm	1	homo	2
1dpg	1	homo	2
1a6y	1	homo	2
1jdw	1	homo	2
1sei	1	homo	2
1p1j	1	homo	4
1hxx	1	homo	3
1mzv	1	homo	2
1mpu	1	homo	2
1hf2	1	homo	2
1dg6	1	homo	3
1e6u	1	homo	2
2a1h	1	homo	2
1mka	1	homo	2
1jd0	1	homo	2
1e6b	1	homo	2
1vhw	1	homo	6
1e9r	1	homo	6
1vhz	1	homo	2
1wlu	1	homo	4
1oc2	1	homo	2
1vhd	1	homo	2
2akz	1	homo	2
1h4v	1	homo	2
1lro	1	homo	4
1qja	1	homo	2
1qwg	1	homo	3
1tyv	1	homo	3
1qwh	1	homo	4
1dbq	1	homo	2
1nkd	1	homo	2
2rsl	1	homo	6
1cdc	1	homo	2
1iam	1	homo	2
1s3e	1	homo	2
1iat	1	homo	2
1ktb	1	homo	2
1lk5	1	homo	4
1i40	1	homo	6
1ax0	1	homo	2
1b4p	1	homo	2
1mo0	1	homo	2
1a2z	1	homo	4
1jxh	1	homo	2
1six	1	homo	3
1gy7	1	homo	2
1vke	1	homo	6
1bsl	1	homo	2
1npk	1	homo	6
1khx	1	homo	3
1edh	1	homo	2
1vdc	1	homo	2
1vdk	1	homo	4
1on2	1	homo	2
1d0c	1	homo	2
2dgm	1	homo	6
1q98	1	homo	2
1iom	1	homo	2
1d9c	1	homo	2
1i07	1	homo	2
1jq3	1	homo	4
1k1t	1	homo	2
1gyo	1	homo	2
1s0a	1	homo	2
1qsg	1	homo	4
1orv	1	homo	4
2por	1	homo	3
3csu	1	homo	3
1hw1	1	homo	2
1r89	1	homo	2
1gpr	1	homo	2
2cst	1	homo	2
2vhb	1	homo	2
1coz	1	homo	2
1kz8	1	homo	4
1c3c	1	homo	4
1l2u	1	homo	2
1ith	1	homo	4
1qz9	1	homo	2
5rub	1	homo	2
1sby	1	homo	2
1jqj	1	hetero	1-1
2vus	1	hetero	1-1
1e50	1	hetero	1-1
1g3n	1	hetero	1-1-1
3bp8	1	hetero	2-2
3g3b	1	hetero	1-1
1kvd	1	hetero	1-1
2ql2	1	hetero	1-1
3nap	3	hetero	5-5-5
2r9r	1	hetero	4-4
3d7t	1	hetero	1-1
1icf	1	hetero	1-1-1
1nt2	1	hetero	2-2
1bbt	3	hetero	5-5-5-5
1r1k	1	hetero	1-1
1fs0	1	hetero	1-1
2a6q	1	hetero	2-1
1t6g	1	hetero	1-1
1p3q	1	hetero	2-1
2aw2	1	hetero	1-1
1bwu	2	hetero	1-1
1zbd	1	hetero	1-1
3b4v	1	hetero	2-2
3f7p	1	hetero	1-1
3dge	1	hetero	2-2
1ie7	2	hetero	3-3-3
1b0n	1	hetero	1-1
1hcn	1	hetero	1-1
1z7m	1	hetero	4-4
1a2k	2	hetero	2-2
1nek	2	hetero	3-3-3-3
1lzw	1	hetero	1-1
1b6c	1	hetero	1-1
1l0n	2	hetero	2-2-2-2-2-2-2-2-2-2-2
1ngm	1	hetero	1-1
1ewy	1	hetero	1-1
1y56	1	hetero	4-4
1i4l	1	hetero	2-1
1jk9	1	hetero	1-1
1q5q	2	hetero	14-14
1hfe	1	hetero	1-1
3r5j	3	hetero	2-2
1nf3	1	hetero	1-1
1dp5	1	hetero	1-1
1eg9	1	hetero	3-3
2pcd	7	hetero	12-12
1pxv	1	hetero	1-1
2htm	3	hetero	4-4
1t0h	1	hetero	1-1
1nvm	1	hetero	2-2
2hue	1	hetero	1-1-1
1ml0	1	hetero	2-2
1yew	6	hetero	3-3-3
2fm8	1	hetero	2-1
1q16	2	hetero	2-2-2
1i2m	1	hetero	1-1
3rj3	1	hetero	1-1
1wrd	1	hetero	1-1
2gol	1	hetero	1-1
2io4	1	hetero	1-1
1fqj	1	hetero	1-1-1
1xwd	1	hetero	1-1-1
2abz	1	hetero	4-2
1dj7	1	hetero	1-1
2ns1	1	hetero	3-3
1jiw	1	hetero	1-1
1bui	1	hetero	2-1
1z3e	1	hetero	1-1
1g8j	1	hetero	1-1
1jb7	1	hetero	1-1
3oqm	1	hetero	2-2
1co7	1	hetero	1-1
1jql	1	hetero	1-1
3gqi	1	hetero	1-1
2vdb	1	hetero	1-1
1xdt	1	hetero	2-2
1gk9	1	hetero	1-1
1jtg	1	hetero	1-1
1ycs	1	hetero	1-1
1f02	1	hetero	2-1
3msx	1	hetero	1-1
3kld	1	hetero	1-1
1mnm	1	hetero	2-2
1atn	1	hetero	1-1
1v54	1	hetero	2-2-2-2-2-2-2-2-2-2-2-2-2
1zun	1	hetero	1-1
2ie3	1	hetero	1-1
1hx1	1	hetero	1-1
2r25	1	hetero	1-1
3s1k	1	hetero	2-2
3ulr	1	hetero	1-1
3ima	1	hetero	1-1
3dlq	1	hetero	1-1
1b33	1	hetero	3-3-1
3k9o	1	hetero	1-1
1d2z	1	hetero	1-1
1wq1	1	hetero	1-1
2a5y	1	hetero	2-1
2vxt	1	hetero	1-1-1
2ij0	1	hetero	2-2
1qlb	1	hetero	2-2-2
1mox	1	hetero	2-2
1t0r	1	hetero	2-2-2
1or0	1	hetero	1-1
1n73	1	hetero	2-2-2
4fm4	1	hetero	1-1
3b0d	1	hetero	1-1
1qdl	1	hetero	2-2
3pro	1	hetero	1-1
2ocf	1	hetero	2-2
2wo3	1	hetero	1-1
2o4x	1	hetero	1-1
1d3u	1	hetero	1-1
3dpl	1	hetero	1-1
2ckl	1	hetero	1-1
3ks0	1	hetero	1-1-1
1ib1	1	hetero	2-2
3daw	1	hetero	1-1
2j7a	1	hetero	4-2
1bwv	1	hetero	8-8
1dev	1	hetero	1-1
3f6q	1	hetero	1-1
1x75	1	hetero	2-2
3rgw	1	hetero	1-1
1i3o	1	hetero	2-2-2
1dce	1	hetero	1-1
1jfi	1	hetero	1-1-1
1rv6	1	hetero	2-2
1ezv	1	hetero	2-2-2-2-2-2-2-2-2
1f3v	1	hetero	1-1
1g9m	1	hetero	1-1
1j3i	1	hetero	2-2
1gcq	1	hetero	2-1
1fap	1	hetero	1-1
4did	1	hetero	1-1
1tid	1	hetero	2-2
1bcp	1	hetero	2-1-1-1-1
1xqs	1	hetero	1-1
1azs	1	hetero	2-2-2
3hzh	1	hetero	1-1
3fey	1	hetero	1-1-1
1nbw	1	hetero	2-2
1s6v	1	hetero	1-1
3a2f	1	hetero	1-1
3c98	1	hetero	1-1
1i72	1	hetero	2-2
2p24	1	hetero	1-1
1syx	1	hetero	1-1
1b4u	1	hetero	2-2
1y01	1	hetero	1-1
1n5w	1	hetero	2-2-2
4en2	1	hetero	1-1
1kmi	1	hetero	2-2
2i25	1	hetero	1-1
2qwn	1	hetero	1-1
3ab4	1	hetero	2-2
1f3m	1	hetero	2-2
3b07	1	hetero	4-4
1m9c	1	hetero	1-1
1jma	1	hetero	1-1
1ep3	1	hetero	2-2
3buk	1	hetero	2-2
1xd3	1	hetero	1-1
1i7w	1	hetero	2-2
1bun	1	hetero	1-1
1l1o	1	hetero	2-2-2
3fds	1	hetero	1-1-1
3ndz	1	hetero	4-4
1sxj	1	hetero	3-1-1-1-1-1
1qgk	1	hetero	1-1
2ajq	1	hetero	1-1
2xqr	1	hetero	1-1
1go3	1	hetero	1-1
1de4	1	hetero	2-2-2
1f6m	1	hetero	2-2
1n2d	1	hetero	2-1
3qfb	1	hetero	2-2
3egg	1	hetero	1-1
1yov	1	hetero	1-1
1qav	1	hetero	1-1
1jjc	1	hetero	2-2
2pa8	1	hetero	1-1
1euc	1	hetero	1-1
3cdk	1	hetero	2-2
1jk0	1	hetero	1-1
1awc	1	hetero	1-1
1a0r	1	hetero	1-1-1
1uea	1	hetero	1-1
1jeq	1	hetero	1-1
1zoy	1	hetero	1-1-1-1
2f2f	1	hetero	1-1-1
3dra	1	hetero	1-1
1f80	1	hetero	3-3
1jy3	1	hetero	2-2-2
2nz8	1	hetero	1-1
1wmh	1	hetero	1-1
2vlo	1	hetero	1-1
1nrj	1	hetero	1-1
3ff7	1	hetero	2-2
2fu5	1	hetero	1-1
2guz	1	hetero	1-1
1mjg	1	hetero	2-2
1h33	1	hetero	1-1
1df0	1	hetero	1-1
3vf0	1	hetero	1-1
1hl6	1	hetero	1-1
2j8s	1	hetero	3-2
2zyz	1	hetero	2-2
3dv0	1	hetero	2-2-1
1xg2	1	hetero	1-1
3bx7	1	hetero	2-2
4hre	1	hetero	2-2
2j12	1	hetero	3-3
1z5y	1	hetero	1-1
2g9h	1	hetero	1-1-1
3ujg	1	hetero	1-1
1m4u	1	hetero	2-2
1b72	1	hetero	1-1
1aro	1	hetero	1-1
1dkg	1	hetero	2-1
3tg1	1	hetero	1-1
1dxt	1	hetero	2-2
1uw4	1	hetero	1-1
1h8e	1	hetero	3-3-1-1-1
1cb7	1	hetero	2-2
1z7x	1	hetero	2-2
1gpq	1	hetero	2-2
2e4m	1	hetero	2-1
2fhs	1	hetero	4-2
2h8p	1	hetero	4-4
1nf5	1	hetero	1-1
1uzx	1	hetero	1-1
3fcu	1	hetero	1-1
1fqv	1	hetero	1-1
1fyz	1	hetero	2-2-2
1cxz	1	hetero	1-1
3k1r	1	hetero	1-1
1avo	1	hetero	7-7
1euv	1	hetero	1-1
2r6g	1	hetero	2-1-1-1
2ba1	1	hetero	3-3-3
1ikn	1	hetero	1-1-1
2sic	1	hetero	2-2
1ltx	1	hetero	1-1-1
1m2t	1	hetero	1-1
3hve	1	hetero	1-1
1upt	1	hetero	2-2
1r4p	1	hetero	5-1
2c0l	1	hetero	1-1
1nex	1	hetero	1-1
1s70	1	hetero	1-1
2nq2	1	hetero	2-2
2ba0	1	hetero	3-3-3
1ksh	1	hetero	1-1
1eys	1	hetero	1-1-1-1
3n1p	1	hetero	1-1
1ta3	1	hetero	1-1
1jnr	1	hetero	2-2
1sq0	1	hetero	1-1
1k3b	1	hetero	4-4-4
1ava	1	hetero	1-1
1g4y	1	hetero	2-2
1lsh	1	hetero	1-1
1jmo	1	hetero	1-1-1
1kkl	1	hetero	6-6
1csb	1	hetero	1-1
2hdi	1	hetero	1-1
2f2l	1	hetero	1-1
1l0o	1	hetero	2-1
3dwg	1	hetero	2-1
1mtp	1	hetero	1-1
1npe	1	hetero	1-1
1jsu	1	hetero	1-1-1
1poi	1	hetero	4-4
2q8a	1	hetero	1-1-1
3r07	1	hetero	1-1
2f8v	1	hetero	2-1
1is7	1	hetero	10-10
2f95	1	hetero	2-2
2a19	1	hetero	2-1
3ci0	1	hetero	1-1-1
2omx	1	hetero	1-1
1lm8	1	hetero	1-1-1
1rm6	1	hetero	2-2-2
2pi2	1	hetero	1-1
1hbm	1	hetero	2-2-2
1mg2	1	hetero	2-2-2-2
2ibi	1	hetero	1-1
1avg	1	hetero	1-1-1
2rfk	1	hetero	1-1-1
1m1e	1	hetero	1-1
1unh	1	hetero	1-1
2eq9	1	hetero	2-1
1yru	1	hetero	1-1
2pnz	1	hetero	3-3
2vpy	1	hetero	2-2-2
1lt4	1	hetero	5-1
1pyt	1	hetero	1-1-1-1
2xqn	1	hetero	1-1
1m27	1	hetero	1-1
3lvj	1	hetero	2-2
3n39	1	hetero	2-2
3pgf	1	hetero	1-1-1
3p57	1	hetero	6-1
2wp3	1	hetero	1-1
2dvw	1	hetero	1-1
3a4u	1	hetero	1-1
1ukv	1	hetero	1-1
1m56	1	hetero	1-1-1-1
1k5d	1	hetero	1-1-1
2qcs	1	hetero	1-1
2yvj	1	hetero	2-1
2v4h	1	hetero	4-4
2bkk	1	hetero	1-1
1qgw	1	hetero	2-1-1
1wdc	1	hetero	1-1-1
1ub4	1	hetero	4-2
1z92	1	hetero	1-1
1fsk	1	hetero	1-1
2be7	1	hetero	6-6
1ugh	1	hetero	1-1
3evs	1	hetero	2-2
1lgh	1	hetero	8-8
2wus	1	hetero	1-1
2qy0	1	hetero	2-2
1jr3	1	hetero	3-1-1
1glb	1	hetero	4-4
3nv0	1	hetero	1-1
2h7z	1	hetero	1-1
1ohh	1	hetero	3-3-1-1
2rf2	1	hetero	1-1
2g81	1	hetero	1-1
1hlu	1	hetero	1-1
1r5i	1	hetero	1-1-1
3kta	1	hetero	1-1
1bgx	1	hetero	1-1-1
2hqs	1	hetero	1-1
3dbx	1	hetero	1-1
1unn	1	hetero	2-2
1k8k	1	hetero	1-1-1-1-1-1-1
1f60	1	hetero	1-1
1xd2	1	hetero	1-1-1
2cfh	1	hetero	1-1
1mr1	1	hetero	1-1
4dss	1	hetero	2-2
1jyo	1	hetero	4-2
3a1p	1	hetero	1-1
1yu6	1	hetero	1-1
1lqs	1	hetero	2-2
1c4z	1	hetero	3-1
3bg4	1	hetero	1-1-1
2bov	1	hetero	1-1
1d0g	1	hetero	3-3
1rke	1	hetero	1-1
1f34	1	hetero	1-1
1gzs	1	hetero	1-1
3lb8	1	hetero	1-1
2ido	1	hetero	1-1
1lrw	1	hetero	2-2
3mp7	1	hetero	1-1
1tii	1	hetero	5-1-1
1ofu	1	hetero	2-2
2w1t	1	hetero	1-1
1rio	1	hetero	2-1
2rfu	1	hetero	3-3
1o5e	1	hetero	1-1
3c75	1	hetero	2-2-2
1y8q	1	hetero	1-1
3ej7	1	hetero	3-3
1y8p	1	hetero	2-2
1kps	1	hetero	1-1
1g4u	1	hetero	1-1
1v7p	1	hetero	1-1-1
1jat	1	hetero	1-1
1tue	1	hetero	1-1
2prg	1	hetero	2-1
3axy	1	hetero	2-2
2j59	1	hetero	1-1
1hyr	1	hetero	2-1
3ii6	1	hetero	2-1
1dhk	1	hetero	2-2
1e44	1	hetero	1-1
1ay7	1	hetero	1-1
2i9b	1	hetero	1-1
3kdj	1	hetero	1-1
2z7f	1	hetero	1-1
1dii	1	hetero	2-2
1a9n	1	hetero	1-1
1pk1	1	hetero	1-1
2iwt	1	hetero	1-1
3lqc	1	hetero	1-1
1eth	1	hetero	2-1
2a1t	1	hetero	4-1-1
1a5a	1	hetero	2-2
1got	1	hetero	1-1-1
1bvy	1	hetero	2-1
1qo0	1	hetero	4-4
1kg0	1	hetero	1-1-1
3cki	1	hetero	1-1
1acb	1	hetero	1-1
1j2j	1	hetero	1-1
2uzx	1	hetero	1-1
1g73	1	hetero	1-1
1efu	1	hetero	2-2
3it4	1	hetero	2-2
1azz	1	hetero	2-2
3h4s	1	hetero	1-1
1g20	1	hetero	4-2-2
1gvn	1	hetero	2-2
2jkr	1	hetero	1-1-1-1
2xfg	1	hetero	1-1
1cso	1	hetero	1-1
2nut	1	hetero	1-1-1
2hy5	1	hetero	2-2-2
2pt7	1	hetero	6-2
1k28	1	hetero	3-3
1nvp	1	hetero	1-1-1-1
3lut	1	hetero	4-4
2ejf	1	hetero	1-1
1li1	1	hetero	4-2
1t6b	1	hetero	1-1
1o5d	1	hetero	1-1-1
2ehb	1	hetero	1-1
2yho	1	hetero	1-1
3qhy	1	hetero	1-1
3gis	1	hetero	1-1-1
2ihb	1	hetero	1-1
1buh	1	hetero	1-1
1fbv	1	hetero	1-1
1xb2	1	hetero	1-1
1hq6	1	hetero	6-6
1wpx	1	hetero	1-1
1agr	1	hetero	1-1
1wyw	1	hetero	1-1
1fcd	1	hetero	1-1
1jju	1	hetero	1-1-1
1tmq	1	hetero	1-1
1gl4	1	hetero	1-1
1e96	1	hetero	1-1
3sdl	1	hetero	2-2
3m7f	1	hetero	1-1
2o39	1	hetero	3-3
3f1n	1	hetero	1-1
1h59	1	hetero	3-3
2b4s	1	hetero	2-2
